# Supplementary material for: The Phosphatase PP2A Interacts With ArnA and ArnB to Regulate the Oligomeric State and the Stability of the ArnA/B Complex
Source: Front Microbiol. 2020 Aug 21;11:1849. doi: 10.3389/fmicb.2020.01849 (PMC7472852; doi:10.3389/fmicb.2020.01849)
Supplement: Supplementary file 1 [file Table_1.XLSX]

## Sheet: Sheet1
Accession	Entry	Protein name	anti HA-PP2A		anti HA-PTP
			ratio vs control	abundance	ratio vs control	abundance
Q4JAD1	Q4JAD1_SULAC	SER_THR_PHOSPHATASE domain-containing protein	980.77	71837961	1.3	37843
Q4J9A7	Q4J9A7_SULAC	Conserved putative ATP binding protein	11244	22625402	0.24	3747
Q4JAC8	Q4JAC8_SULAC	Usp domain-containing protein	427.94	8834501	0.71	33166
Q4J9H3	Q4J9H3_SULAC	VWFA domain-containing protein	311.54	35544771	1.07	69865
Q4J9H4	Q4J9H4_SULAC	Conserved protein	238.94	34215279	1.36	119179
Q4JB88	Q4JB88_SULAC	Conserved Archaeal protein / Saci_0545			10141.3	37493907
Q4JCA0	Q4JCA0_SULAC	Short chain dehydrogenase	15.28	1045181	0.32	17276
Q4JCF3	Q4JCF3_SULAC	SpoVT-AbrB domain-containing protein	10.66	315493	3.21	97783
Q4J6U6	Q4J6U6_SULAC	Sulfurtransferase	7.57	263885	1.14	43274
P13125	DN7E_SULAC	DNA-binding protein 7e	6.61	1260942	0.56	304204
F2Z6C4	F2Z6C4_SULAC	Uncharacterized protein	4.14	675788	1.63	301191
Q4J9U8	Q4J9U8_SULAC	DrsE domain-containing protein	3.89	217024	1.31	76225
Q4JBK3	Q4JBK3_SULAC	Probable cobalamin biosynthesis protein CobD	3.59	1433225	5.28	2087729
Q4J7X4	Q4J7X4_SULAC	Conserved Archaeal protein	3.48	562156	0.85	281579
Q4J953	Q4J953_SULAC	DUF5622 domain-containing protein	3.31	387329	0.33	47846
Q4JAX5	RS17E_SULAC	30S ribosomal protein S17e	3.26	302361	0.62	60057
P13123	DN7D_SULAC	DNA-binding protein 7d	3.08	3771319	1.2	1795279
Q4J6I0	Q4J6I0_SULAC	Conserved protein	2.99	115432	0.53	18138
P38613	RL18A_SULAC	50S ribosomal protein L18Ae	2.97	692300
Q4J6M4	Q4J6M4_SULAC	Ferritin-like diiron domain-containing protein	2.61	65878	2.22	45138
F2Z5Y7	F2Z5Y7_SULAC	HTH asnC-type domain-containing protein	2.56	381607	0.9	320970
Q4J974	Q4J974_SULAC	Alba domain-containing protein	2.46	166168	1	56846
Q4JAV3	NDK_SULAC	Nucleoside diphosphate kinase	2.35	2321274	0.46	489574
Q4JAW2	Q4JAW2_SULAC	BFN domain-containing protein	2.35	910688	2.83	863271
Q4JAD3	Q4JAD3_SULAC	HTH_45 domain-containing protein	2.32	1706661	0.67	522501
Q4JBS7	Q4JBS7_SULAC	Conserved protein	2.3	44080
P11513	RPOB_SULAC	DNA-directed RNA polymerase subunit B	2.25	5967	0.35	456
Q4J973	ALBA_SULAC	DNA/RNA-binding protein Alba	2.23	12011396	0.92	5976371
Q4J7Q8	Q4J7Q8_SULAC	Conserved protein	2.15	25183	2.74	26881
Q4J6E5	SLAA_SULAC	S-layer protein A	2.12	262390	0.34	49414
Q4J8D1	Q4J8D1_SULAC	Usp domain-containing protein	2.1	626160	1.5	311907
Q4J905	Q4J905_SULAC	PKS_ER domain-containing protein	2.04	90516	0.89	28479
Q4JAJ9	RL14E_SULAC	50S ribosomal protein L14e	2.04	401822	0.97	236743
Q4J8P1	RL7A_SULAC	50S ribosomal protein L7Ae	1.91	370195	0.39	63977
Q9UWN6	TF2B_SULAC	Transcription initiation factor IIB	1.85	131373	1.1	90520
Q4J7Q2	Q4J7Q2_SULAC	Uncharacterized protein	1.82	60343	0.77	29394
Q4JBI3	Q4JBI3_SULAC	Protein-L-isoaspartate O-methyltransferase	1.8	56528	0.81	26728
Q4JBX3	Q4JBX3_SULAC	ETF domain-containing protein	1.76	32610	8.82	74829
Q4JAV1	RS28_SULAC	30S ribosomal protein S28e	1.74	310487	0.9	133882
P11386	MDH_SULAC	Malate dehydrogenase	1.74	1754988	0.38	704813
Q4J6D9	GLMS_SULAC	Glutamine--fructose-6-phosphate aminotransferase [isomerizing]	1.7	13520	0.87	8771
Q4JAF8	THI4_SULAC	Thiamine thiazole synthase	1.69	333940	0.77	160068
P39478	RS2_SULAC	30S ribosomal protein S2	1.59	188421	0.64	51807
Q4J857	Q4J857_SULAC	DLH domain-containing protein	1.56	152123	0.92	81459
Q4JB74	Q4JB74_SULAC	Conserved Archaeal protein	1.504	27285	0.53	12267
Q4J7Q1	Q4J7Q1_SULAC	Uncharacterized protein	1.5	30206	0.43	7524
Q4JC19	Q4JC19_SULAC	Citrate synthase	1.5	80717	0.78	44642
Q4J9Q3	Q4J9Q3_SULAC	Thioredoxin domain-containing protein	1.49	381274	0.79	230631
Q4J8L7	VATD_SULAC	V-type ATP synthase subunit D	1.48	561664	0.36	182887
Q4JB50	RL14_SULAC	50S ribosomal protein L14	1.48	1004176	0.8	588823
Q4J8Q1	Q4J8Q1_SULAC	Aminotran_1_2 domain-containing protein	1.46	54182	0.69	26265
Q4JAA1	Q4JAA1_SULAC	FAD-binding PCMH-type domain-containing protein	1.41	72302	1.01	69699
Q4JA26	Q4JA26_SULAC	ATP-grasp domain-containing protein	1.39	19548	0.49	5414
Q4JAL1	METK_SULAC	S-adenosylmethionine synthase	1.36	65953	0.06	20740
Q4J920	ENO_SULAC	Enolase	1.36	16904
Q4JC84	RL10E_SULAC	50S ribosomal protein L10e	1.36	977823	0.97	773720
Q4J816	Q4J816_SULAC	Conserved Archaeal membrane protein	1.34	132834	1.06	112081
Q4J827	Q4J827_SULAC	PHB domain-containing protein	1.33	1483024	0.49	453784
Q4JCD3	Q4JCD3_SULAC	Fumarate hydratase class II	1.33	82095	1.14	86613
F2Z6A8	F2Z6A8_SULAC	Succinate dehydrogenase subunit C	1.32	80642	0.55	33486
Q4JBT0	Q4JBT0_SULAC	Conserved protein	1.31	87623	0.68	47796
O05636	RS8_SULAC	30S ribosomal protein S8	1.31	298604	0.47	102942
Q4J6M6	CUTB_SULAC	Glyceraldehyde dehydrogenase medium chain	1.3	56358	0.71	38780
Q4J8T8	Q4J8T8_SULAC	SpoVT-AbrB domain-containing protein	1.29	25554	0.67	13741
Q4JAB0	RFCS_SULAC	Replication factor C small subunit	1.29	168487	0.49	21385
Q4JAY7	Q4JAY7_SULAC	Conserved Archaeal protein	1.28	73661	0.38	15705
Q4J9C1	Q4J9C1_SULAC	ATP-grasp domain-containing protein	1.28	140825	0.42	54583
Q9UWN7	TBP_SULAC	TATA-box-binding protein	1.27	151499	0.67	95856
Q4JB24	PSA_SULAC	Proteasome subunit alpha	1.27	111816	0.27	21335
Q4J8R4	Q4J8R4_SULAC	Radical_SAM domain-containing protein	1.27	22520	0.5	8578
P39473	RL13_SULAC	50S ribosomal protein L13	1.26	2116852	0.66	1432809
Q4JAL8	Q4JAL8_SULAC	Conserved Archaeal protein	1.25	53656	0.83	50544
Q4JCJ2	Q4JCJ2_SULAC	Thioredoxin domain-containing protein	1.24	100030	0.64	44309
Q4JAF9	RS24_SULAC	30S ribosomal protein S24e	1.24	454862	0.36	158909
Q4J6C9	Q4J6C9_SULAC	Iso_dh domain-containing protein	1.24	84516	0.65	55665
P35025	RL11_SULAC	50S ribosomal protein L11	1.23	328984	0.82	240791
Q4J6I8	Q4J6I8_SULAC	2-oxoglutarate synthase subunit B	1.22	17086	0.27	4511
Q4J940	G3P_SULAC	Glyceraldehyde-3-phosphate dehydrogenase	1.22	57278	0.48	29648
Q4JAX4	Q4JAX4_SULAC	Fructose-1.6-bisphosphate aldolase/phosphatase	1.21	141329	0.6	80195
Q4JB00	Q4JB00_SULAC	Peptidyl-prolyl cis-trans isomerase	1.21	1148344	0.26	467485
P39474	RL18E_SULAC	50S ribosomal protein L18e	1.2	472923	0.4	165086
Q4JAH1	Q4JAH1_SULAC	30S ribosomal protein S25E	1.2	409097	0.58	133607
Q4J810	Q4J810_SULAC	ABC transporter domain-containing protein	1.19	92251	0.43	23625
Q4JCA3	Q4JCA3_SULAC	Glutamate dehydrogenase	1.17	304551	0.87	184666
Q4J6F5	Q4J6F5_SULAC	Complex1_49kDa domain-containing protein	1.17	20327	0.67	9439
Q4JB41	RL4_SULAC	50S ribosomal protein L4	1.14	1047445	0.38	402903
Q4JA33	Q4JA33_SULAC	DAO domain-containing protein	1.13	11035	0.87	8238
Q4J6J4	Q4J6J4_SULAC	Tricorn protease homolog	1.101	117156	0.72	76165
Q4JAN8	Q4JAN8_SULAC	Aspartate--tRNA(Asp/Asn) ligase	1.1	95925	0.68	75789
Q4J8P8	Y1512_SULAC	UPF0173 metal-dependent hydrolase Saci_1512	1.09	44062	1.47	51004
Q4J9H0	Q4J9H0_SULAC	Aconitate hydratase	1.08	311247	0.68	241914
Q4J774	Q4J774_SULAC	Enoyl-CoA hydratase	1.08	36473	0.6	20398
P41202	RL5_SULAC	50S ribosomal protein L5	1.08	440252	0.54	128947
Q4J8L8	VATB_SULAC	V-type ATP synthase beta chain	1.08	62925	0.74	55500
Q4J9I2	Q4J9I2_SULAC	NTP_transferase domain-containing protein	1.07	38746	0.92	30441
Q4J7X2	Q4J7X2_SULAC	Conserved Prokaryal protein	1.06	278811	0.4	19756
Q9V2T5	THSA_SULAC	Thermosome subunit alpha	1.05	347288	0.93	260802
Q4J799	Q4J799_SULAC	Hydantoinase	1.05	5276	0.52	2585
Q4JC09	LEUC_SULAC	3-isopropylmalate dehydratase large subunit	1.04	18595	0.89	16215
P08055	RL12_SULAC	50S ribosomal protein L12	1.01	856652	0.62	590833
Q4J7B8	Q4J7B8_SULAC	Phosphohistidine phosphatase/mutase	1.003	10573	1.54	12666
Q4JB46	RS3_SULAC	30S ribosomal protein S3	0.99	830505	0.26	181014
Q4J9L8	Q4J9L8_SULAC	Sugar-binding periplasmic protein	0.99	303296	0.62	187154
Q4JA43	Q4JA43_SULAC	OB domain-containing protein	0.99	547865	0.44	373485
Q4J8Z0	Q4J8Z0_SULAC	Semialdhyde_dh domain-containing protein	0.99	51663	0.62	22976
Q4JAA8	PSB2_SULAC	Proteasome subunit beta 2	0.97	70931	0.44	26842
Q4JBM8	Q4JBM8_SULAC	3-hydroxyisobutyrate dehydrogenase	0.97	188890	0.31	69207
Q4JAZ7	SAHH_SULAC	Adenosylhomocysteinase	0.97	58402	0.82	54031
P39467	RS4_SULAC	30S ribosomal protein S4	0.96	291177	0.32	147247
Q4J9B6	Q4J9B6_SULAC	Conserved protein	0.96	136476	0.61	103981
O05637	RL6_SULAC	50S ribosomal protein L6	0.94	1014942	0.24	281634
Q4JC48	Q4JC48_SULAC	CBS domain protein	0.94	255035	0.54	159836
Q4JB82	Q4JB82_SULAC	AAA domain-containing protein	0.94	656579	0.67	590261
Q4J9L5	Q4J9L5_SULAC	ABC transporter domain-containing protein	0.93	17747	0.24	3507
Q4J6K9	Q4J6K9_SULAC	Enoyl-CoA hydratase/isomerase	0.93	100655	0.38	60859
Q4JCH7	DNAG_SULAC	DNA primase DnaG	0.93	32198	0.85	22749
Q4J939	PGK_SULAC	Phosphoglycerate kinase	0.92	42026	0.43	15479
Q4JAP5	RS8E_SULAC	30S ribosomal protein S8e	0.92	650861	1.15	834526
Q4J6K2	Q4J6K2_SULAC	4-hydroxyphenylacetate 3-monooxygenase. oxygenase component	0.91	6373	0.91	7279
Q9V2T4	THSB_SULAC	Thermosome subunit beta	0.91	1071895	0.67	857302
Q4JB45	RL22_SULAC	50S ribosomal protein L22	0.91	373916	0.58	88889
Q4JC46	PURT_SULAC	Formate-dependent phosphoribosylglycinamide formyltransferase	0.89	142931	0.3	113484
Q4J9Y8	Q4J9Y8_SULAC	ABC transporter domain-containing protein	0.89	131480	0.86	120558
O05633	RL24_SULAC	50S ribosomal protein L24	0.89	129003	0.68	127642
Q9HH09	GLN1A_SULAC	Glutamine synthetase	0.89	38956	1.21	46577
Q4JB25	Q4JB25_SULAC	Conserved Archaeal protein	0.87	33377	0.57	22874
P35028	KADA_SULAC	Adenylate kinase	0.87	118454	0.38	48947
P35024	RL1_SULAC	50S ribosomal protein L1	0.86	347618	0.45	196619
P39468	RS9_SULAC	30S ribosomal protein S9	0.86	409462	0.66	95249
O05641	RS5_SULAC	30S ribosomal protein S5	0.85	661578	0.4	314261
Q4J9I0	Q4J9I0_SULAC	Thermosome gamma subunit	0.85	409491	0.43	316654
Q4J9B2	Q4J9B2_SULAC	50S ribosomal protein L44e	0.85	136690	0.52	85025
O05643	RL15_SULAC	50S ribosomal protein L15	0.84	172376	0.73	178341
Q4JA38	Q4JA38_SULAC	Succinate dehydrogenase subunit B	0.84	30580	1	20201
Q4J8G0	PUR7_SULAC	Phosphoribosylaminoimidazole-succinocarboxamide synthase	0.83	370423	0.68	390639
Q4JB43	RL2_SULAC	50S ribosomal protein L2	0.83	262565	0.43	137145
Q4JB17	RS3A_SULAC	30S ribosomal protein S3Ae	0.83	431157	0.35	160985
Q4J6L0	Q4J6L0_SULAC	Enoyl-CoA hydratase/isomerase	0.8	20349	0.66	17895
Q4JB03	Q4JB03_SULAC	Phage_integrase domain-containing protein	0.79	79701	0.18	11201
Q4JAU0	Q4JAU0_SULAC	Conserved Prokaryal protein	0.78	13697	0.91	17370
P39469	RS11_SULAC	30S ribosomal protein S11	0.78	132864	0.56	98751
Q4J7G3	Q4J7G3_SULAC	Short chain dehydrogenase	0.77	79685	0.3	32275
Q4J8Q8	Q4J8Q8_SULAC	CBS domain protein	0.77	31485	0.12	5467
Q9P9M0	FLPA_SULAC	Fibrillarin-like rRNA/tRNA 2'-O-methyltransferase	0.75	65629	1.01	53628
Q4J6L3	Q4J6L3_SULAC	Acetolactate synthase large subunit	0.75	10404	0.87	10157
Q4JA37	Q4JA37_SULAC	Succinate dehydrogenase subunit A	0.74	77152	0.67	79824
Q4JBT2	Q4JBT2_SULAC	Pyr_redox_2 domain-containing protein	0.74	339681	1.44	586286
P39470	RS13_SULAC	30S ribosomal protein S13	0.74	175029	0.28	24340
O05640	RL18_SULAC	50S ribosomal protein L18	0.73	268226	0.38	146154
Q4JBU7	Q4JBU7_SULAC	FixC	0.72	33214	0.46	21823
Q4JB49	RS17_SULAC	30S ribosomal protein S17	0.72	289039	0.68	298163
P37820	MPG1_SULAC	Putative mannose-1-phosphate guanyltransferase	0.72	21966	0.27	7672
P35023	RL10_SULAC	50S ribosomal protein L10	0.72	83336	0.25	27964
Q4J8I4	SYS_SULAC	Serine--tRNA ligase	0.71	16039	0.69	18329
Q4JAI1	RS6E_SULAC	30S ribosomal protein S6e	0.7	280914	0.41	197428
Q4JAI3	RS15_SULAC	30S ribosomal protein S15	0.7	66977	0.54	51193
Q4J937	GLYA_SULAC	Serine hydroxymethyltransferase	0.7	46624	0.55	44770
Q4J811	Q4J811_SULAC	ABC transporter domain-containing protein	0.7	118633	0.29	10709
Q4JBM7	Q4JBM7_SULAC	Conserved protein	0.7	192438	0.63	159702
Q4JB40	RL3_SULAC	50S ribosomal protein L3	0.69	362183	0.38	243387
P11524	RS12_SULAC	30S ribosomal protein S12	0.69	124665	0.5	108249
Q4JAH5	APGM_SULAC	2.3-bisphosphoglycerate-independent phosphoglycerate mutase	0.68	43194	0.6	28320
P17198	RS7_SULAC	30S ribosomal protein S7	0.67	2014528	0.35	1093620
Q4J9Z4	Q4J9Z4_SULAC	PDZ domain-containing protein	0.66	8261	0.29	4135
Q4J8U1	Q4J8U1_SULAC	30S ribosomal protein S19e	0.66	88733	0.45	82949
O05639	RL19E_SULAC	50S ribosomal protein L19e	0.65	271795	0.12	133161
Q4JAH2	Q4JAH2_SULAC	CN hydrolase domain-containing protein	0.65	140947	0.31	53145
O05638	RL32_SULAC	50S ribosomal protein L32e	0.65	191758	1.66	372727
Q4JAP2	Q4JAP2_SULAC	Thiamine pyrophosphate-requiring enzyme	0.64	33859	0.53	27252
Q4J9U3	Q4J9U3_SULAC	3-hydroxybutyryl-CoA dehydrogenase	0.61	19907	2.03	21760
O05642	RL30_SULAC	50S ribosomal protein L30	0.61	211154	0.42	238389
F2Z5Z2	F2Z5Z2_SULAC	Nop domain-containing protein	0.6	37587	0.68	112780
O05634	RS4E_SULAC	30S ribosomal protein S4e	0.6	515825	0.15	122451
Q4J800	Q4J800_SULAC	Phenylacetic acid degradation operon negative regulatory protein	0.59	33300	0.5	34508
P11523	NUSA_SULAC	Probable transcription termination protein NusA	0.59	110849	0.66	98107
Q4JAI0	Q4JAI0_SULAC	Tr-type G domain-containing protein	0.59	14980	0.59	14473
Q4J928	Q4J928_SULAC	AdoHcyase_NAD domain-containing protein	0.59	14217
P28461	IF5A_SULAC	Translation initiation factor 5A	0.59	188759	0.98	254952
Q4J9C5	Q4J9C5_SULAC	NTP_transferase domain-containing protein	0.58	12520	0.32	6821
Q4J990	Q4J990_SULAC	Ribose 5-phosphate isomerase	0.58	29612	0.62	40540
Q4JAQ3	LYSY_SULAC	[LysW]-L-2-aminoadipate/[LysW]-L-glutamate phosphate reductase	0.58	13377	0.4	10456
Q4J8L9	VATA_SULAC	V-type ATP synthase alpha chain	0.56	102374	0.58	83259
Q4JAN9	Q4JAN9_SULAC	Conserved Archaeal protein	0.56	104537	0.37	88376
Q4J9Y9	Q4J9Y9_SULAC	ABC transporter domain-containing protein	0.55	26171	0.87	39209
Q4J794	Q4J794_SULAC	Hydantoin utilization protein	0.54	36493	0.4	37749
P23112	EF2_SULAC	Elongation factor 2	0.53	51652	0.39	64657
Q4JBG8	Q4JBG8_SULAC	HTH_38 domain-containing protein	0.53	171203	0.71	311034
Q4J8I0	Q4J8I0_SULAC	Elp3 domain-containing protein	0.53	19839	0.41	20890
Q4J860	ILVD_SULAC	Dihydroxy-acid dehydratase	0.5	13245	0.37	10950
F2Z6A6	F2Z6A6_SULAC	SAV protein-like	0.49	17088	0.47	15307
Q4J8Y3	Q4J8Y3_SULAC	Phosphoenolpyruvate synthase	0.49	3479	0.58	3975
Q08713	SODF_SULAC	Superoxide dismutase [Fe]	0.45	27695	1.64	70737
Q4J791	Q4J791_SULAC	Hydantoinase_B domain-containing protein	0.45	447263	0.53	2520842
P17196	EF1A_SULAC	Elongation factor 1-alpha	0.45	2768585	0.18	1661045
Q4J6M3	CUTA_SULAC	Glyceraldehyde dehydrogenase large chain	0.45	27094	0.61	40803
Q4J6I9	Q4J6I9_SULAC	Pyruvate flavodoxin/ferredoxin oxidoreductase	0.44	14648	0.43	14884
Q4JBP1	Q4JBP1_SULAC	Aminopeptidase	0.44	34586	0.44	29129
Q4JBF1	Q4JBF1_SULAC	Uncharacterized protein	0.41	18912	0.48	24845
Q4JBU8	Q4JBU8_SULAC	Electron transfer flavoprotein	0.4	66720	0.39	93577
Q4JAI4	METE_SULAC	Methionine synthase	0.38	121494	0.27	91622
Q07590	SAV_SULAC	Protein SAV	0.36	123911	0.5	200475
Q4JC51	Q4JC51_SULAC	2-oxoacid-ferredoxin oxidoreductase. alfa domain	0.32	18230	0.22	11670
Q4J8P2	SYE_SULAC	Glutamate--tRNA ligase	0.31	2437	0.47	2380
Q4J833	Q4J833_SULAC	Ald_Xan_dh_C domain-containing protein	0.29	3433	0.31	3714
Q4JBV7	Q4JBV7_SULAC	Acetyl-coenzyme A synthetase	0.28	90144	0.33	136501
Q4JB44	RS19_SULAC	30S ribosomal protein S19	0.27	182831	0.5	335723
Q4J6Y3	Q4J6Y3_SULAC	NAD-dependent malic enzyme	0.27	6205	0.54	13355
Q4J945	GATE_SULAC	Glutamyl-tRNA(Gln) amidotransferase subunit E	0.14	1049	0.07	523
Q4JAU6	Q4JAU6_SULAC	Radical_SAM domain-containing protein			0.24	1700
Q4J955	GATD_SULAC	Glutamyl-tRNA(Gln) amidotransferase subunit D			0.56	16822
P35029	SYA_SULAC	Alanine--tRNA ligase			2.58	2295
Q4JCC5	Q4JCC5_SULAC	Conserved protein			0.93	9938
